# Supplementary material for: Adherence and Willingness to Participate in Cancer Screening Programs Among Women Living in Prison: A Cross-Sectional Study in Southern Italy
Source: Healthcare (Basel). 2025 Oct 29;13(21):2735. doi: 10.3390/healthcare13212735 (PMC12610190; doi:10.3390/healthcare13212735)
Supplement: Supplementary file 1 [file healthcare-13-02735-s001.zip]

Archive with 1 entries (1 files):
- Table 1_Supplementary Materials.pdf
